# Supplementary material for: Re-Sequencing Data for Refining Candidate Genes and Polymorphisms in QTL Regions Affecting Adiposity in Chicken
Source: PLoS One. 2014 Oct 21;9(10):e111299. doi: 10.1371/journal.pone.0111299 (PMC4205046; doi:10.1371/journal.pone.0111299)
Supplement: Table S1 — Description of functionnal candidate SNPs in the two QTL regions. (XLSX) [file pone.0111299.s002.xlsx]

## Sheet: Feuil1
Table S1: Description of functionnal candidate SNPs in the two QTL regions
Chromosome	Position*	dbSNP	DNA Ref allele	DNA Alt allele	Variant class	Ensembl gene ID	HGNC	Functionnal candidate gene	Protein Ref AA	Protein Alt AA	AA in orthologous1	Alignment score change2	SIFT prediction3	Downstream protein lentgth (AA)
7	16400712	-	G	A	missense	ENSGALG00000014209	GPR155	no	G	D	GGGGGG	-0.467	tolerated (0.41)	-
7	16400831	-	G	A	missense	ENSGALG00000014209	GPR155	no	A	T	TTTTTT	0.333	tolerated (1.00)	-
7	17199823	-	C	A	missense	ENSGALG00000013235	PDK1	no	L	F	LLLLLL	-0.267	deleterious (0.00)	-
7	17443804	-	G	T	missense	ENSGALG00000009545	SLC25A12	yes	G	C	GGGGGG	-0.6	deleterious (0.00)	-
7	17669115	-	G	A	missense	ENSGALG00000009583	GORASP2	no	P	S	PPPPPP	-0.533	tolerated (0.10)	-
7	17688265	-	T	A	nonsense	ENSGALG00000021856	-	no	K	-	-	-	-	41 (41%)
7	18088583	-	A	T	missense	ENSGALG00000020737	KLHL23	no	V	E	IIIIII	-0.4	tolerated (0.07)*	-
7	18269976	rs14612840	A	G	missense	ENSGALG00000010858	LRP2	yes	T	A	TTTK-T	-0.267	deleterious (0.02)	-
7	18333620	ss537808168	C	A	nonsense	ENSGALG00000010858	LRP2	yes	Y	-	YYYY-Y	-0.733	-	244 (5%)
7	18394092	-	G	A	missense	ENSGALG00000010891	ABCB11	yes	R	H	RRRRRR	-0.333	deleterious (0.00)	-
7	18881227	rs14613405	T	G	missense	ENSGALG00000010933	XIRP2	no	K	T	-	-	deleterious (0.00)*	-
7	18881401	-	A	C	missense	ENSGALG00000010933	XIRP2	no	F	C	-	-	deleterious (0.00)*	-
7	18882088	-	G	A	missense	ENSGALG00000010933	XIRP2	no	P	L	----P-	-0.667	deleterious (0.00)*	-
7	18882238	-	T	C	missense	ENSGALG00000010933	XIRP2	no	D	G	----G-	0.467	tolerated (1.00)*	-
7	18887243	-	C	T	missense	ENSGALG00000010933	XIRP2	no	A	T	----A-	-0.267	deleterious (0.00)*	-
7	19113369	-	C	A	nonsense	ENSGALG00000010943	SCN1A	no	Y	-	YYYY-Y	-0.733	-	816 (69%)
7	19114222	rs14613623	C	A	missense	ENSGALG00000010943	SCN1A	no	A	E	AAAA-A	-0.333	deleterious (0.05)*	-
7	19164713	-	T	C	missense	ENSGALG00000010956	TTC21B	no	I	T	IIVSIV	-0.219	deleterious (0.02)	-
7	19168485	ss537860651	A	G	missense	ENSGALG00000010956	TTC21B	no	E	G	EEEEED	-0.429	deleterious (0.03)	-
7	19427373	-	C	G	missense	ENSGALG00000011040	SCN2A	no	A	G	GGGGGG	0.4	tolerated (1.00)*	-
7	19509606	-	G	A	missense	ENSGALG00000011052	SLC38A11	no	R	H	RRRRRR	-0.333	deleterious (0.03)	-
7	19519786	-	G	A	missense	ENSGALG00000011052	SLC38A11	no	V	I	VVVVVV	-0.067	deleterious (0.04)	-
7	19519853	-	C	T	missense	ENSGALG00000011052	SLC38A11	no	A	V	AAAAAA	-0.267	deleterious (0.04)	-
7	19595122	ss537873806	T	C	missense	ENSGALG00000011068	COBLL1	no	M	T	TTSS-T	0.293	tolerated (1.00)	-
7	19607680	rs13781213	C	G	missense	ENSGALG00000011068	COBLL1	no	S	C	SSSSSS	-0.333	tolerated (0.08)	-
7	19610967	-	C	A	missense	ENSGALG00000011068	COBLL1	no	A	E	T-MMTT	-0.067	deleterious (0.05)	-
7	19612218	rs16594286	T	C	missense	ENSGALG00000011068	COBLL1	no	L	P	PPPPPP	0.667	tolerated (1.00)	-
7	19676386	ss537973782	G	A	missense	ENSGALG00000020703	GRB14	yes	A	T	AAAAAA	-0.267	tolerated (0.08)	-
7	19691118	-	T	C	missense	ENSGALG00000020703	GRB14	yes	S	P	SSSSSS	-0.333	deleterious (0.01)	-
7	20675241	-	C	T	missense	ENSGALG00000011110	DPP4	no	S	L	SSS-SS	-0.4	tolerated (0.29)	-
7	21331842	-	C	T	missense	ENSGALG00000011149	PLA2R1	yes	T	I	KKKKKK	-0.133	deleterious (0.02)	-
7	21335648	-	A	T	missense	ENSGALG00000011149	PLA2R1	yes	Q	L	QQLQQQ	-0.322	tolerated (0.08)	-
7	21336542	-	A	G	missense	ENSGALG00000011149	PLA2R1	yes	N	D	NNNNNN	-0.333	deleterious (0.01)	-
7	21339041	-	G	A	missense	ENSGALG00000011149	PLA2R1	yes	S	N	SSSSSS	-0.2	deleterious (0.04)	-
7	21340634	-	T	A	missense	ENSGALG00000011149	PLA2R1	yes	L	H	RHRRDH	0.345	deleterious (0.01)	-
7	21353584	-	A	G	missense	ENSGALG00000011149	PLA2R1	yes	Q	R	QQQQQQ	-0.267	deleterious (0.01)	-
7	21361613	-	A	T	missense	ENSGALG00000011149	PLA2R1	yes	K	M	MMMVMM	0.367	tolerated (1.00)	-
7	21382045	-	A	T	missense	ENSGALG00000011153	LY75	yes	I	F	LLLLLL	-0.133	deleterious (0.01)	-
7	21415756	rs13781668	C	T	missense	ENSGALG00000011153	LY75	yes	P	S	PPPPPP	-0.533	tolerated (0.10)	-
7	21420441	-	G	A	missense	ENSGALG00000011153	LY75	yes	D	N	-----N	0.333	deleterious (0.05)	-
7	21449539	-	G	A	missense	ENSGALG00000011172	LOC429030	no	R	C	-	-	deleterious (0.00)*	-
19	7016541	-	C	T	missense	ENSGALG00000004917	DOC2B	yes	A	V	PPP--P	-0.067	deleterious (0.02)*	-
19	7050674	-	C	T	nonsense	ENSGALG00000004924	OPN1LW	no	Q	-	RRRRR-	-0.333	-	324 (92%)
19	7062733	rs14122337	C	T	nonsense	ENSGALG00000005037	TEX14	no	W	-	SSSSSP	-0.055	-	131 (9%)
19	7068533	-	C	T	missense	ENSGALG00000005037	TEX14	no	R	H	YYYYYY	0.267	tolerated (0.36)	-
19	7071008	-	C	T	missense	ENSGALG00000005037	TEX14	no	G	D	GGGGGS	-0.389	tolerated (0.40)	-
19	7073171	ss537989392	T	C	missense	ENSGALG00000005037	TEX14	no	S	G	SSSSSS	-0.267	deleterious (0.00)	-
19	7075441	-	C	T	missense	ENSGALG00000005037	TEX14	no	G	E	GGGGGG	-0.533	deleterious (0.01)	-
19	7161217	-	A	T	missense	ENSGALG00000005061	PPM1E	no	Q	L	PPPPPP	-0.133	deleterious (0.02)*	-
19	7161225	rs15851154	T	G	missense	ENSGALG00000005061	PPM1E	no	L	V	LLLLLL	-0.2	deleterious (0.03)*	-
19	7161613	rs15049703	A	T	missense	ENSGALG00000005061	PPM1E	no	H	L	HHHRHH	-0.633	deleterious (0.04)*	-
19	7167978	rs15851162	T	G	missense	ENSGALG00000005084	TRIM37	yes	T	P	PPPPPP	0.533	tolerated (1.00)*	-
19	7197835	rs14122460	T	C	missense	ENSGALG00000021526	PRR11	no	V	A	LHLLLL	-0.1	deleterious (0.03)	-
19	7197846	rs14122461	C	T	missense	ENSGALG00000021526	PRR11	no	P	S	PPPPPP	-0.533	deleterious (0.04)	-
19	7268453	-	G	T	missense	ENSGALG00000005126	DHX40	no	G	V	GGGGGG	-0.6	deleterious (0.00)*	-
19	7381010	-	T	A	missense	ENSGALG00000005173	TUBD1	no	Q	H	QQQQQQ	-0.333	tolerated (0.18)	-
19	7442981	-	T	C	missense	ENSGALG00000005230	MED13	no	F	L	FFFFFF	-0.4	tolerated (1.00)	-
19	7461969	-	A	C	missense	ENSGALG00000005230	MED13	no	Q	H	QQQQQQ	-0.333	deleterious (0.01)	-
19	7468059	-	G	A	missense	ENSGALG00000005269	INTS2	no	E	K	EEEEEE	-0.267	deleterious (0.01)	-
19	7490876	-	G	A	missense	ENSGALG00000005279	BRIP1	no	A	T	TTT-TT	0.333	tolerated (0.83)	-
19	7514672	-	G	T	missense	ENSGALG00000005279	BRIP1	no	L	F	LLL--L	-0.267	deleterious (0.02)	-
19	7598649	-	A	G	missense	ENSGALG00000005285	TBX4	no	L	P	IIIIII	-0.333	deleterious (0.00)	-
19	7831199	-	G	A	missense	ENSGALG00000005295	BCAS3	no	T	I	TTTTTT	-0.4	deleterious (0.04)	-
19	7949746	-	C	T	missense	ENSGALG00000005295	BCAS3	no	G	E	E-E--E	0.467	tolerated (1.00)*	-
19	8060785	-	C	T	missense	ENSGALG00000005350	USP32	no	P	S	PPPP-P	-0.533	tolerated (0.86)	-
19	8122389	-	C	T	missense	ENSGALG00000005362	-	no	T	M	-	-	deleterious (0.02)*	-
19	8144343	rs10724809	T	C	missense	ENSGALG00000023554	PIGW	yes	C	R	KKGR-N	0.293	tolerated (0.53)	-
19	8400933	-	G	A	missense	ENSGALG00000005420	AATF	yes	D	N	DDDDDD	-0.333	tolerated (0.17)	-
19	8624413	rs15854691	G	C	missense	ENSGALG00000005468	SYNRG	no	P	A	PPPPPP	-0.533	deleterious (0.01)*	-
19	8635428	-	A	C	missense	ENSGALG00000005489	DDX52	no	V	G	VVVVVV	-0.467	deleterious (0.00)	-
19	8669939	ss537882132	A	G	missense	ENSGALG00000005516	HEATR6	no	F	S	SSSSSS	0.4	tolerated (0.79)	-
19	9034557	-	T	A	missense	ENSGALG00000005594	OMG	no	L	H	LLLLLL	-0.467	deleterious (0.00)	-
19	9562086	-	G	C	missense	ENSGALG00000005868	RAP1GAP2	no	G	A	GGNNGG	-0.311	tolerated (0.08)*	-
* Postion according to Ensembl Galgal4 reference
