# Supplementary material for: Re-Sequencing Data for Refining Candidate Genes and Polymorphisms in QTL Regions Affecting Adiposity in Chicken
Source: PLoS One. 2014 Oct 21;9(10):e111299. doi: 10.1371/journal.pone.0111299 (PMC4205046; doi:10.1371/journal.pone.0111299)
Supplement: Table S2 — Description of functionnal candidate indels in the two QTL regions. (XLSX) [file pone.0111299.s003.xlsx]

## Sheet: Feuil1
Table S2: Description of functionnal candidate indels in the two QTL regions
Chromosome	Position*	DNA Ref allele	DNA Alt allele	Variant class	Ensembl gene ID	HGNC	Downstream protein lentgth (AA)
7	17682649	GC	G	frameshift	ENSGALG00000021856	-	12 (12%)
19	7197931	T	TTCC	inframe insertion	ENSGALG00000021526	PRR11	176 (60%)
19	8995790	A	ATC	frameshift	ENSGALG00000005578	-	133 (97%)
* Postion according to Ensembl Galgal4 reference
